# Supplementary material for: Coat-colour-related genotypes, phenotyping and biometric assessment of three ecotypes of pigs in Cameroon
Source: Arch Anim Breed. 2025 Mar 28;68(1):239–51. doi: 10.5194/aab-68-239-2025 (PMC13271531; doi:10.5194/aab-68-239-2025)
Supplement: The supplement related to this article is available online at https://doi.org/10.5194/aab-68-239-2025-supplement. [file aab-68-239-2025-supplement.zip]

Archive with 3 entries (3 files):
- Table S1.pdf
- Figure S1.pdf
- aab-68-239-2025-supplement-title-page.pdf
